# Supplementary material for: Novel Adiposity and Biochemical–Anthropometric Indices to Identify Cardiometabolic Risk and Metabolic Syndrome in Mexican Adults
Source: Healthcare (Basel). 2021 Nov 16;9(11):1561. doi: 10.3390/healthcare9111561 (PMC8620800; doi:10.3390/healthcare9111561)
Supplement: Supplementary file 1 [file healthcare-09-01561-s001.zip]

Archive with 1 entries (1 files):
- healthcare-1433494-supplementary.pdf
